# Supplementary material for: Dysregulation of the Enteric Nervous System in the Mid Colon of Complement Component 3 Knockout Mice with Constipation Phenotypes
Source: Int J Mol Sci. 2022 Jun 20;23(12):6862. doi: 10.3390/ijms23126862 (PMC9225043; doi:10.3390/ijms23126862)
Supplement: Supplementary file 1 [file ijms-23-06862-s001.zip]

Archive with 1 entries (1 files):
- ijms-1697364-supplementary.pdf
